# Supplementary material for: Dual-Mode Antibacterial Orthodontic Composite: Contact-Killing QACs and Sustained CHX Release via Large-Pore Mesoporous Silica Nanoparticles
Source: Int J Mol Sci. 2025 Jun 26;26(13):6172. doi: 10.3390/ijms26136172 (PMC12250240; doi:10.3390/ijms26136172)
Supplement: Supplementary file 1 [file ijms-26-06172-s001.zip]

Archive with 1 entries (1 files):
- ijms-3594147-supplementary.pdf
